# Supplementary material for: Two Polysaccharides from Liupao Tea Exert Beneficial Effects in Simulated Digestion and Fermentation Model In Vitro
Source: Foods. 2022 Sep 21;11(19):2958. doi: 10.3390/foods11192958 (PMC9564304; doi:10.3390/foods11192958)
Supplement: Supplementary file 1 [file foods-11-02958-s001.zip]

Archive with 1 entries (1 files):
- foods-1901594-supplementary.pdf
